# Supplementary material for: Development and Application of the CRISPR‐dcas13d‐eIF4G Translational Regulatory System to Inhibit Ferroptosis in Calcium Oxalate Crystal‐Induced Kidney Injury
Source: Adv Sci (Weinh). 2024 Feb 21;11(17):2309234. doi: 10.1002/advs.202309234 (PMC11077677; doi:10.1002/advs.202309234)
Supplement: Supplementary file 2 — Supplemental Table 1 [file ADVS-11-2309234-s002.zip › Supplementary table S2.xlsx]

## Sheet: Table S2
Gene name	sgRNA sequence
EGFP	AATAAATAGGTTATAGAAGGCAA
GPX4-1	TTTCTACATTTTATTCCCACAAG
SIRT1-1	TTTAAAAAGTTAGCTGCCACAGT
NIX-1	TAACTAGTTAAGCCGCCACCAAG
GPX4-2	CCTCCCCTCGTCCAGCCGACCAA
SITR1-2	TGACAACACAACAAGCGACCGGA
NIX-2	TATTCCACATGAAACAGACACCT
